# Supplementary material for: Allergic Sensitization and Psychosomatic Involvement in Outdoor and Indoor Workers: A Preliminary and Explorative Survey of Motorway Toll Collectors and Office Employees
Source: Healthcare (Basel). 2024 Jul 17;12(14):1429. doi: 10.3390/healthcare12141429 (PMC11276685; doi:10.3390/healthcare12141429)
Supplement: Supplementary file 1 [file healthcare-12-01429-s001.zip]

Archive with 1 entries (1 files):
- healthcare-3079298-supplementary.xlsx
