# Supplementary material for: Allergic Sensitization and Psychosomatic Involvement in Outdoor and Indoor Workers: A Preliminary and Explorative Survey of Motorway Toll Collectors and Office Employees
Source: Healthcare (Basel). 2024 Jul 17;12(14):1429. doi: 10.3390/healthcare12141429 (PMC11276685; doi:10.3390/healthcare12141429)
Supplement: Supplementary file 1 [file healthcare-12-01429-s001.zip › healthcare-3079298-supplementary.xlsx]

## Sheet: Foglio1
N.	Age	Sex	Smoker	Allergic condition	Working seniority	Outdoor/ Indoor	Rhinitis	Asthma	Atopic Dermatitis	ACD	Nickel ACD	Rhinitis in the last year	Asthma in the last year	Dermatitis in the last
1	55	0	0	0	20	0	0	0	0	0	0	0	0	0
2	65	0	1	0	19	0	0	0	0	1	1	0	0	0
3	54	1	0	1	14	0	0	0	0	0	0	0	0	0
4	62	0	0	1	20	0	0	0	0	0	0	0	0	0
5	59	0	0	0	30	0	1	1	0	1	1	1	1	1
6	60	0	0	0	19	0	0	0	0	0	0	0	0	0
7	59	0	1	0	20	0	0	0	0	0	0	0	0	0
8	55	0	0	0	20	0	0	0	0	0	0	0	0	0
9	61	1	1	1	20	0	0	0	0	0	0	0	0	0
10	62	0	1	0	21	0	1	1	0	1	1	1	1	0
11	62	1	0	0	30	0	0	0	0	0	0	0	0	0
12	51	1	0	0	17	0	0	0	0	0	0	0	0	0
13	64	1	0	0	38	0	0	0	0	0	0	0	0	0
14	61	0	1	0	22	0	0	0	0	0	0	0	0	0
15	64	0	0	0	30	0	0	0	0	0	0	0	0	0
16	49	0	1	0	20	0	0	0	0	0	0	0	0	0
17	56	1	0	0	17	0	0	0	0	0	0	0	0	0
18	60	0	0	0	27	0	0	0	0	0	0	0	0	0
19	55	0	0	0	27	0	0	0	0	0	0	0	0	0
20	57	1	1	0	34	0	0	0	0	0	0	0	0	0
21	62	0	0	0	21	0	0	0	0	0	0	0	0	0
22	58	0	0	0	34	0	0	0	0	0	0	0	0	0
23	64	1	1	0	34	0	0	0	0	0	0	0	0	0
24	64	0	0	0	20	0	0	0	0	0	0	0	0	0
25	64	0	0	0	20	0	0	0	0	0	0	0	0	0
26	65	1	0	0	34	0	0	0	0	0	0	0	0	0
27	55	0	0	0	19	0	0	0	0	0	0	0	0	0
28	61	0	1	0	20	0	0	0	0	0	0	0	0	0
29	54	0	0	0	17	0	0	0	0	0	0	0	0	0
30	63	0	0	1	20	0	1	0	0	0	0	1	0	0
31	64	0	0	0	20	0	0	0	0	0	0	0	0	0
32	65	1	1	0	33	0	0	0	0	0	0	0	0	0
33	63	1	0	0	30	0	0	0	0	0	0	0	0	0
34	65	0	0	0	18	0	0	0	0	0	0	0	0	0
35	64	1	0	1	35	0	1	0	0	0	0	1	0	0
36	58	1	0	1	31	0	1	1	0	1	1	1	1	1
37	62	0	0	0	21	0	0	0	0	0	0	0	0	0
38	66	0	0	0	12	0	0	0	0	0	0	0	0	0
39	58	0	0	1	22	0	1	1	0	0	0	0	0	0
40	55	0	0	0	23	0	0	0	0	0	0	0	0	0
41	54	0	1	1	22	0	1	0	0	0	0	0	0	0
42	60	1	0	0	18	0	0	0	0	0	0	0	0	0
43	55	0	1	0	18	0	0	0	0	0	0	0	0	0
44	62	1	0	1	17	0	0	0	0	0	0	0	0	0
45	58	0	0	0	22	0	1	0	1	0	0	1	0	1
46	58	0	0	0	23	0	0	0	0	0	0	0	0	0
47	66	1	1	1	33	0	0	0	0	0	0	0	0	0
48	64	1	1	1	32	0	1	0	1	1	1	1	0	0
49	64	0	0	1	20	0	0	0	0	0	0	0	0	0
50	58	0	1	1	22	0	0	0	0	1	1	0	0	0
51	61	0	0	0	22	0	0	0	0	0	0	0	0	0
52	63	1	1	1	36	0	1	1	1	1	1	1	0	1
53	54	0	0	0	30	0	0	0	0	0	0	0	0	0
54	64	0	0	1	35	0	1	0	1	1	1	1	0	0
55	60	1	0	1	29	0	1	1	1	1	1	1	0	1
56	63	0	0	0	36	0	0	0	0	0	0	0	0	0
57	56	1	1	0	30	0	0	0	0	0	0	0	0	0
58	60	1	0	0	24	0	0	0	0	0	0	0	0	0
59	62	1	0	1	33	0	1	0	0	0	0	1	0	1
60	64	1	1	0	39	0	0	0	0	0	0	0	0	0
61	57	0	1	0	28	0	0	0	0	0	0	0	0	0
62	53	0	1	0	22	0	0	0	0	0	0	0	0	0
63	48	0	1	0	24	0	0	0	0	0	0	0	0	0
64	52	0	1	0	31	0	0	0	0	0	0	0	0	1
65	60	0	1	0	28	0	0	0	0	0	0	0	0	0
66	62	0	1	1	32	0	1	1	0	1	1	1	0	1
67	54	0	0	0	27	0	0	0	0	0	0	0	0	0
68	60	0	1	1	28	0	1	0	0	0	0	1	0	0
69	58	1	1	0	35	0	0	0	0	0	0	0	0	0
70	48	0	1	1	24	0	1	0	0	0	0	1	0	0
71	64	0	0	0	33	0	0	0	0	0	0	0	0	0
72	56	0	0	0	30	0	0	0	0	0	0	0	0	0
73	65	0	1	0	19	0	0	0	0	0	0	0	0	0
74	61	0	1	0	24	0	0	0	0	0	0	0	0	1
75	49	0	0	0	14	0	0	0	0	0	0	0	0	0
76	63	0	0	0	19	0	0	0	0	0	0	0	0	0
77	63	0	0	0	24	0	0	0	0	0	0	0	0	0
78	54	1	0	1	17	0	1	0	0	0	0	1	0	0
79	65	1	0	0	35	0	0	0	0	0	0	0	0	0
80	62	1	0	0	35	0	0	0	0	0	0	0	0	0
81	57	1	0	1	37	0	0	0	0	0	0	0	0	0
82	63	0	0	0	25	0	0	0	0	0	0	0	0	0
83	55	1	0	0	17	0	0	0	0	0	0	0	0	0
84	66	0	1	0	23	0	0	0	0	0	0	0	0	0
85	66	1	0	0	43	0	0	0	0	0	0	0	0	0
86	65	0	1	0	22	0	0	0	0	0	0	0	0	0
87	49	1	1	0	20	0	0	0	0	0	0	0	0	0
88	41	0	1	1	23	0	0	0	0	0	0	0	0	0
89	54	0	0	0	22	0	0	0	0	0	0	0	0	0
90	62	0	0	0	23	0	0	0	0	0	0	0	0	0
91	57	1	0	0	35	0	0	0	0	0	0	0	0	0
92	54	0	0	0	23	0	0	0	0	0	0	0	0	0
93	58	0	0	0	40	0	0	0	0	0	0	0	0	0
94	60	0	0	0	3	0	0	0	0	0	0	0	0	0
95	65	1	0	0	40	0	0	0	0	0	0	0	0	0
96	62	0	1	0	20	0	0	1	0	0	0	0	0	0
97	57	0	1	0	21	0	0	0	0	0	0	0	0	0
98	35	1	0	1	3	0	1	0	0	0	0	0	0	0
99	50	1	0	0	22	0	0	0	0	0	0	0	0	0
100	60	0	0	0	21	0	0	0	0	0	0	0	0	0
101	53	1	0	0	32	0	0	0	0	0	0	0	0	0
102	65	1	0	0	31	0	0	0	0	0	0	0	0	0
103	54	0	0	0	25	0	0	0	0	0	0	0	0	0
104	60	0	0	0	21	0	0	0	0	0	0	0	0	0
105	55	1	0	1	34	0	0	0	0	0	0	0	0	0
106	58	0	1	0	22	0	0	0	0	0	0	0	0	0
107	48	1	1	0	22	0	0	0	0	0	0	0	0	0
108	56	0	0	1	22	0	0	0	0	0	0	0	0	0
109	58	0	0	0	19	0	0	0	0	0	0	0	0	0
110	66	0	0	0	24	0	0	0	0	0	0	0	0	0
111	63	0	1	0	27	0	0	0	0	0	0	0	0	0
112	60	0	0	0	27	0	0	0	0	0	0	0	0	0
113	61	0	1	0	23	0	0	0	0	0	0	0	0	0
114	30	0	0	0	3	0	0	0	0	0	0	0	0	0
115	57	1	1	0	37	0	0	0	0	0	0	0	0	0
116	59	0	0	0	20	0	0	0	0	0	0	0	0	0
117	59	1	0	0	40	0	0	0	0	0	0	0	0	0
118	61	0	0	0	28	0	0	0	0	0	0	0	0	0
119	53	0	0	0	10	0	0	0	0	0	0	0	0	0
120	63	1	0	0	40	0	0	0	0	0	0	0	0	0
121	60	1	1	0	34	0	0	0	0	1	0	0	0	0
122	61	0	0	0	19	0	0	0	0	0	0	0	0	0
123	36	1	1	0	4	0	0	0	0	0	0	0	0	0
124	59	1	0	0	29	0	0	0	0	0	0	0	0	0
125	54	0	0	0	21	0	0	0	0	0	0	0	0	0
126	45	0	0	0	3	0	0	0	0	0	0	0	0	0
127	57	0	0	0	24	0	0	0	0	0	0	0	0	0
128	64	0	0	0	21	0	0	0	0	0	0	0	0	0
129	49	0	0	0	1	0	0	0	0	0	0	0	0	0
130	61	0	0	0	21	0	0	0	0	0	0	0	0	0
131	53	0	0	0	21	0	0	0	0	0	0	0	0	0
132	65	1	0	0	22	0	0	0	0	0	0	0	0	0
133	64	0	0	1	23	0	1	1	0	0	0	0	0	0
134	54	1	0	0	22	0	0	0	0	0	0	0	0	0
135	54	0	0	0	20	0	0	0	0	0	0	0	0	0
136	50	1	1	0	22	0	0	0	0	0	0	0	0	0
137	50	0	1	0	2	0	0	0	0	0	0	0	0	0
138	57	1	0	0	25	0	0	0	0	0	0	0	0	0
139	56	0	1	0	22	0	0	0	0	0	0	0	0	0
140	62	0	1	0	4	0	0	0	0	0	0	0	0	0
141	57	0	1	0	20	0	0	0	0	0	0	0	0	0
142	56	0	1	1	21	0	1	1	0	1	0	0	0	0
143	53	0	0	0	22	0	0	0	0	0	0	0	0	0
144	58	1	1	0	26	0	0	0	0	0	0	0	0	0
145	55	0	0	1	20	0	0	0	0	1	0	0	0	0
146	66	0	0	0	26	0	0	0	0	0	0	0	0	0
147	59	0	0	0	23	0	0	0	0	0	0	0	0	0
148	52	1	1	0	31	0	0	0	0	0	0	0	0	0
149	58	0	1	0	21	0	0	0	0	0	0	0	0	0
150	50	0	0	0	1	0	0	0	0	0	0	0	0	0
151	50	1	1	0	23	0	0	0	0	0	0	0	0	0
152	57	0	1	0	4	0	0	0	0	0	0	0	0	0
153	62	0	0	0	25	0	0	0	0	0	0	0	0	0
154	42	0	0	0	20	1	0	0	0	0	0	0	0	0
155	64	0	1	1	20	1	0	0	1	1	1	0	0	1
156	36	1	0	0	10	1	0	0	0	0	0	0	0	0
157	64	1	0	0	36	1	0	0	0	0	0	0	0	0
158	61	1	0	0	26	1	0	0	0	0	0	0	0	0
159	57	1	0	0	22	1	0	0	0	0	0	0	0	0
160	51	0	1	0	28	1	0	0	0	0	0	0	0	0
161	59	1	0	1	33	1	1	0	0	0	0	1	0	0
162	55	1	1	0	28	1	0	0	0	0	0	0	0	0
163	63	1	0	0	36	1	0	0	0	0	0	0	0	0
164	60	1	1	1	32	1	1	1	0	1	1	0	0	0
165	65	0	0	0	39	1	0	0	0	0	0	0	0	0
166	64	1	1	0	35	1	0	0	0	0	0	0	0	0
167	58	0	0	1	35	1	0	1	0	0	0	0	1	0
168	66	0	0	0	36	1	0	0	0	0	0	0	0	0
169	66	1	1	0	38	1	0	0	0	0	0	0	0	0
170	62	1	1	0	36	1	0	0	0	0	0	0	0	0
171	60	0	0	0	28	1	0	0	0	0	0	0	0	0
172	48	1	1	0	20	1	0	0	0	0	0	0	0	0
173	60	1	0	0	37	1	0	0	0	0	0	0	0	0
174	64	1	0	1	31	1	0	0	0	1	1	0	0	0
175	62	1	1	0	33	1	0	0	0	0	0	0	0	0
176	49	1	1	0	20	1	0	0	0	0	0	0	0	0
177	61	1	0	0	30	1	0	0	0	0	0	0	0	0
178	58	0	0	0	33	1	0	0	0	0	0	0	0	0
179	51	0	0	0	18	1	0	0	0	0	0	0	0	0
180	60	1	1	0	37	1	0	0	0	0	0	0	0	0
181	57	0	1	0	27	1	0	0	0	0	0	0	0	0
182	55	0	0	1	27	1	1	1	0	0	0	1	0	0
183	46	0	0	0	15	1	0	0	0	0	0	0	0	0
184	59	1	1	0	31	1	0	0	0	0	0	0	0	0
185	54	0	0	1	21	1	1	1	1	1	1	1	1	0
186	38	1	1	0	18	1	0	0	0	0	0	0	0	0
187	48	1	0	0	28	1	0	0	0	0	0	0	0	0
188	38	0	0	0	18	1	0	0	0	0	0	0	0	0
189	55	1	1	1	36	1	0	0	1	1	1	0	0	1
190	55	1	0	0	21	1	0	0	0	0	0	0	0	0
191	62	0	1	0	38	1	0	0	0	0	0	0	0	0
192	44	1	1	1	16	1	1	0	0	0	0	1	0	0
193	47	1	0	0	20	1	0	0	0	0	0	0	0	0
194	65	0	0	0	39	1	0	0	0	0	0	0	0	0
195	58	0	1	0	10	1	0	0	0	0	0	0	0	0
196	48	1	1	0	18	1	0	0	0	0	0	0	0	0
197	60	0	0	1	26	1	1	0	0	1	1	1	0	0
198	40	1	1	0	10	1	0	0	0	0	0	0	0	0
199	56	1	0	0	20	1	0	0	0	0	0	0	0	0
200	59	1	1	0	29	1	0	0	0	0	0	0	0	0
201	56	1	0	1	22	1	1	1	0	0	0	1	1	0
202	48	0	1	1	20	1	1	1	0	0	0	0	0	0
203	49	0	1	0	21	1	0	0	0	0	0	0	0	0
204	62	1	0	0	34	1	0	0	0	0	0	0	0	0
205	30	0	1	0	3	1	0	0	0	0	0	0	0	0
206	55	1	1	0	30	1	0	0	0	0	0	0	0	0
207	57	0	0	0	21	1	0	0	0	0	0	0	0	0
208	33	0	0	1	8	1	1	1	1	0	0	1	0	0
209	64	1	1	0	39	1	0	0	0	0	0	0	0	0
210	48	0	0	1	28	1	1	0	0	0	0	0	0	0
211	46	0	1	0	16	1	0	0	0	0	0	0	0	0
212	54	1	0	0	28	1	0	0	0	0	0	0	0	0
